# Supplementary material for: Conyza canadensis from Jordan: Phytochemical Profiling, Antioxidant, and Antimicrobial Activity Evaluation
Source: Molecules. 2024 May 20;29(10):2403. doi: 10.3390/molecules29102403 (PMC11123705; doi:10.3390/molecules29102403)
Supplement: Supplementary file 1 [file molecules-29-02403-s001.zip]

Archive with 1 entries (1 files):
- molecules-2978049-supplementary.pdf
